# Supplementary material for: A role for the Saccharomyces cerevisiae ABCF protein New1 in translation termination/recycling
Source: Nucleic Acids Res. 2019 Jul 12;47(16):8807–20. doi: 10.1093/nar/gkz600 (PMC7145556; doi:10.1093/nar/gkz600)
Supplement: gkz600_Supplemental_Files [file gkz600_supplemental_files.zip]

Archive with 2 entries (2 files):
- Kasari supplementary materials.pdf
- STable_S4.xlsx
