# Supplementary material for: A role for the Saccharomyces cerevisiae ABCF protein New1 in translation termination/recycling
Source: Nucleic Acids Res. 2019 Jul 12;47(16):8807–20. doi: 10.1093/nar/gkz600 (PMC7145556; doi:10.1093/nar/gkz600)
Supplement: gkz600_Supplemental_Files [file gkz600_supplemental_files.zip › STable_S4.xlsx]

## Sheet: RNA-Seq  fd 2 padj 0.05
	baseMean	log2FoldChange	lfcSE	stat	pvalue	padj
Q0080	526.312	2.5684	0.484051	5.30606	1.12021e-07	1.42103e-05
YKL162C-A	49.5657	2.30131	0.569524	4.04077	5.32767e-05	0.00185968
Q0105	6586.53	2.03424	0.318076	6.39545	1.60077e-10	4.38189e-08
YOR107W	103.663	1.67333	0.261383	6.40181	1.53544e-10	4.38189e-08
YMR256C	1442.08	1.55899	0.396701	3.9299	8.49817e-05	0.00262532
YDL232W	578.934	1.55231	0.32458	4.78251	1.7312e-06	0.000136424
YLR038C	1771.47	1.49246	0.204989	7.28065	3.32215e-13	2.15981e-10
YFL014W	6537.95	1.47954	0.406748	3.63748	0.000275323	0.00662725
YOR134W	21.0305	1.40719	0.440657	3.19339	0.00140611	0.0212593
YKL068W-A	603.099	1.39977	0.325448	4.30105	1.69991e-05	0.000811121
YML081C-A	1307.04	1.33712	0.312372	4.28055	1.86434e-05	0.000865751
YLR264W	3917.42	1.33093	0.381907	3.48497	0.000492191	0.00989535
YIL141W	160.467	1.30485	0.398199	3.27687	0.00104964	0.0173307
Q0085	1833.56	1.29593	0.243143	5.32992	9.82561e-08	1.27758e-05
YNL179C	582.448	1.27631	0.318071	4.01264	6.00428e-05	0.00201524
YGR045C	76.1348	1.26404	0.395212	3.19839	0.00138195	0.0209996
YHR021C	10129	1.26223	0.234613	5.38002	7.44757e-08	9.96353e-06
YNL096C	16358.1	1.2379	0.284296	4.35425	1.33522e-05	0.00070862
YGL194C-A	528.01	1.23544	0.237718	5.19709	2.02428e-07	2.28817e-05
YLR185W	21664.5	1.22451	0.240799	5.08518	3.6728e-07	3.47313e-05
YBR230C	2401.9	1.20423	0.35656	3.37737	0.000731825	0.0133941
YDR031W	280.713	1.1982	0.292404	4.09776	4.17167e-05	0.00154977
YJL116C	89.5568	1.19226	0.296202	4.02517	5.69349e-05	0.00195462
YLR110C	64538.8	1.18341	0.166524	7.10655	1.18982e-12	6.87581e-10
Q0140	127.433	1.14593	0.381791	3.00147	0.00268678	0.0324976
YEL024W	653.601	1.14056	0.177276	6.43381	1.2444e-10	3.81207e-08
YPR020W	380.399	1.09791	0.221782	4.9504	7.40593e-07	6.31446e-05
YHR001W-A	961.177	1.08576	0.140491	7.72832	1.08975e-14	9.44633e-12
YDL024C	46.5578	1.08162	0.345107	3.13417	0.0017234	0.0246247
YPL189C-A	213.916	1.06869	0.376666	2.83723	0.00455065	0.0451678
YDR379C-A	418.71	1.06195	0.279288	3.80235	0.000143328	0.00397201
YBL028C	2495.43	1.03078	0.2752	3.74555	0.00018	0.00477643
YJL205C	660.087	1.03007	0.191483	5.37945	7.47121e-08	9.96353e-06
YGR282C	16348.1	1.02814	0.207194	4.96221	6.96944e-07	6.04134e-05
YLR408C	120.42	1.02273	0.254127	4.02449	5.70991e-05	0.00195462
YNR004W	190.539	1.0099	0.348912	2.89443	0.00379853	0.0406505
YLR297W	373.392	1.00627	0.300802	3.34529	0.000821977	0.0145412
Q0275	2224.52	1.00567	0.344104	2.92259	0.00347131	0.0385775
YER002W	1415.65	-1.00185	0.107795	-9.29402	1.4857e-20	2.5757e-17
YLR420W	3621.28	-1.0024	0.337992	-2.96576	0.00301937	0.0346661
YGL156W	532.081	-1.01086	0.23554	-4.29167	1.77332e-05	0.000830905
YJR078W	40.1478	-1.01172	0.323392	-3.12847	0.0017572	0.0247674
YLR348C	981.607	-1.02713	0.234336	-4.38316	1.16972e-05	0.00066854
YOR315W	817.339	-1.02866	0.291714	-3.52627	0.000421456	0.00869838
YDL198C	545.75	-1.02992	0.149152	-6.90521	5.0131e-12	2.37028e-09
YGR161C	268.576	-1.04258	0.158842	-6.56361	5.25187e-11	1.95107e-08
YER175C	896.874	-1.05062	0.316475	-3.31974	0.000901001	0.0153643
YCR018C	346.973	-1.06647	0.353404	-3.01772	0.00254688	0.0312365
YNL220W	2440.76	-1.07355	0.38584	-2.78238	0.00539622	0.0497616
YGL202W	5538.08	-1.08362	0.270055	-4.01258	6.00581e-05	0.00201524
YER058W	250.822	-1.09547	0.174211	-6.28817	3.21229e-10	8.35356e-08
YJL136C	3521.95	-1.10532	0.39672	-2.78615	0.00533386	0.0496899
YEL071W	4851.57	-1.11497	0.384188	-2.90214	0.0037062	0.0402304
YCR021C	27.5406	-1.12235	0.345498	-3.24851	0.00116011	0.0185584
YMR062C	1978.89	-1.13201	0.300618	-3.7656	0.00016615	0.00450075
YNR036C	769.064	-1.21903	0.431547	-2.82479	0.0047312	0.0463408
YPL111W	784.473	-1.24077	0.210746	-5.88753	3.92007e-09	8.15532e-07
YOL086C	75173.9	-1.25279	0.275331	-4.55013	5.36131e-06	0.00035749
YJR109C	5655.05	-1.26839	0.3132	-4.04978	5.12655e-05	0.00181382
YLR214W	825.68	-1.27117	0.403973	-3.14668	0.00165138	0.0237936
YPL019C	3703.1	-1.30635	0.447438	-2.91962	0.00350461	0.0387004
YJL167W	9923.06	-1.31753	0.211235	-6.23726	4.45288e-10	1.0527e-07
YMR303C	54.9842	-1.32753	0.366833	-3.61889	0.000295868	0.00686969
YCR005C	1161.97	-1.44	0.511362	-2.816	0.00486257	0.0471832
YPL250C	233.25	-1.44224	0.415901	-3.46774	0.000524853	0.0104189
YHR177W	32.0081	-1.44255	0.389455	-3.70403	0.0002122	0.00538367
YBR089C-A	118.526	-1.44772	0.469644	-3.08259	0.0020521	0.0270694
YDR210W	1006.37	-1.6566	0.515354	-3.21449	0.00130676	0.020288
YOR382W	101.065	-1.69141	0.574507	-2.9441	0.00323897	0.0366215
YLR136C	464.912	-1.69729	0.521971	-3.2517	0.00114719	0.0184386
YGL117W	220.34	-1.72689	0.381418	-4.52754	5.96751e-06	0.000392029
YMR120C	2401.8	-1.78633	0.639656	-2.79263	0.00522809	0.0493954
YNL202W	54.3124	-1.78642	0.390904	-4.56998	4.87769e-06	0.000333801
YCR013C	62.9147	-1.81404	0.595842	-3.04451	0.00233062	0.0298505
YPL081W	4562.31	-1.83069	0.209416	-8.74188	2.29272e-18	2.98111e-15
YLR267W	39.4598	-1.8623	0.625651	-2.97658	0.00291486	0.034115
YJL153C	809.998	-1.91966	0.318955	-6.0186	1.75932e-09	3.97835e-07
YBR145W	884.526	-2.12385	0.696108	-3.05103	0.00228055	0.0294321
YCL030C	9632.16	-2.44957	0.470798	-5.20302	1.9608e-07	2.26625e-05
YMR173W-A	30.7876	-2.62699	0.732881	-3.58447	0.000337759	0.00741216
YLR367W	1942.65	-2.76408	0.209348	-13.2033	8.39666e-40	2.18355e-36
YGL255W	6384.79	-2.98769	1.06301	-2.8106	0.00494492	0.0477152
YOL058W	1363.35	-3.15261	0.397765	-7.9258	2.2669e-15	2.35803e-12
YBR093C	372.178	-4.44117	1.06166	-4.18325	2.87373e-05	0.00118621
YML123C	1588.85	-6.77889	1.21019	-5.60153	2.1247e-08	3.56469e-06
YPL226W	6951.99	-7.40146	0.153761	-48.1361	0	0

## Sheet: Ribo-Seq fd 2 padj 0.05
	baseMean	log2FoldChange	lfcSE	stat	pvalue	padj
YEL033W	58.5116	3.26255	0.431529	7.56043	4.01724e-14	1.50015e-11
YDR342C	114.645	2.90508	0.667273	4.35366	1.3388e-05	0.000666597
YCL058C	5.06926	2.69389	0.925063	2.91211	0.00358994	0.0475144
YDR119W-A	15.2325	1.64914	0.396032	4.16416	3.12496e-05	0.00123767
YLR264W	2777.82	1.50266	0.186216	8.06947	7.06043e-16	3.07599e-13
YDL048C	98.2037	1.49719	0.3501	4.27647	1.89884e-05	0.000863228
YEL059C-A	24.4381	1.33705	0.358054	3.73423	0.000188292	0.00529242
YKL093W	15.5393	1.32282	0.407117	3.24925	0.00115711	0.0205063
YER053C-A	21.8036	1.31523	0.325542	4.04013	5.34224e-05	0.00189995
YKL163W	140.464	1.2373	0.407518	3.03618	0.002396	0.0346856
YPL271W	617.819	1.22107	0.188628	6.47342	9.58106e-11	2.08707e-08
YKR093W	454.294	1.20954	0.308519	3.92047	8.83757e-05	0.00288768
YHR137W	68.5779	1.10941	0.352625	3.14614	0.00165441	0.025974
YCL012C	114.225	1.09864	0.212442	5.17146	2.3227e-07	2.02085e-05
YIL002W-A	174.922	1.08147	0.214452	5.04293	4.58452e-07	3.74498e-05
YOR167C	4471.41	1.06005	0.149294	7.10042	1.24379e-12	3.61252e-10
YGR169C-A	247.843	1.05944	0.232844	4.55002	5.36404e-06	0.000322335
YOL114C	19.4178	1.05488	0.317628	3.32112	0.000896581	0.0179591
YNL279W	47.8597	1.04748	0.295306	3.54711	0.000389485	0.00938355
YPR133W-A	439.46	1.04551	0.134303	7.78473	6.98631e-15	2.80957e-12
YBL078C	144.9	1.04369	0.246411	4.23556	2.2798e-05	0.000993234
YHR001W-A	327.712	1.04261	0.183092	5.69448	1.23749e-08	1.50456e-06
YOL155C	641.804	1.03455	0.117176	8.82904	1.05578e-18	7.88517e-16
YJL205C	61.99	1.03328	0.197154	5.24098	1.59727e-07	1.43975e-05
YJL116C	69.3199	1.02291	0.25123	4.07163	4.66858e-05	0.00171883
YER150W	221.696	1.01482	0.302115	3.35907	0.000782048	0.0159625
YLR348C	85.1046	-1.01248	0.242463	-4.17581	2.96931e-05	0.00119412
YLR303W	504.744	-1.01269	0.205027	-4.93932	7.83962e-07	5.69244e-05
YHR183W	5351.75	-1.01366	0.0963786	-10.5174	7.17958e-26	9.38371e-23
YBL106C	53.2844	-1.01418	0.292044	-3.4727	0.000515258	0.0118148
YJL056C	82.4042	-1.01736	0.277995	-3.65964	0.00025257	0.00673691
YDL131W	573.729	-1.02352	0.24192	-4.23081	2.32847e-05	0.00100605
YGL202W	2211.09	-1.02807	0.256362	-4.01024	6.06583e-05	0.00210014
YNL067W	1812.44	-1.05812	0.119148	-8.88068	6.64516e-19	5.79015e-16
YBR249C	2210.73	-1.06054	0.175688	-6.03651	1.57486e-09	2.42158e-07
YDR406W	464.313	-1.06145	0.352702	-3.00947	0.00261702	0.0365823
YDL198C	342.435	-1.07012	0.196067	-5.45795	4.81667e-08	5.04972e-06
YGL253W	7772.22	-1.10806	0.150482	-7.3634	1.79287e-13	5.8582e-11
YHL033C	3531.03	-1.11265	0.289308	-3.84592	0.0001201	0.00362937
YGL134W	24.0075	-1.1191	0.332267	-3.36808	0.00075694	0.015701
YAR015W	605.121	-1.13018	0.284602	-3.97109	7.15439e-05	0.00236729
YOL086C	45640	-1.13989	0.280951	-4.05725	4.9654e-05	0.00179028
YGR142W	72.6303	-1.1439	0.293179	-3.90173	9.55077e-05	0.00302615
YNL220W	974.417	-1.15877	0.262944	-4.4069	1.04859e-05	0.000536022
YGL256W	47.643	-1.18855	0.325639	-3.6499	0.000262342	0.00689209
YIL116W	331.981	-1.20566	0.240657	-5.00985	5.44726e-07	4.18798e-05
YML126C	2075.36	-1.23616	0.164181	-7.52924	5.10346e-14	1.77872e-11
YMR303C	199.071	-1.27343	0.319379	-3.98722	6.6853e-05	0.00225489
YMR062C	430.439	-1.33946	0.255282	-5.247	1.54596e-07	1.43975e-05
YPL019C	444.472	-1.51319	0.374276	-4.04298	5.2776e-05	0.00188981
YJL167W	2014.23	-1.517	0.182782	-8.2995	1.04548e-16	4.96889e-14
YJR109C	1655.36	-1.61352	0.260179	-6.20159	5.58962e-10	1.08232e-07
YPL250C	52.4277	-1.61898	0.447598	-3.61705	0.00029798	0.00771207
YLR214W	125.783	-1.74329	0.376203	-4.63391	3.58825e-06	0.000220628
YBR208C	111.595	-1.77965	0.368451	-4.83008	1.36478e-06	9.38824e-05
YJR078W	8.33473	-1.82418	0.513469	-3.55267	0.000381348	0.00923004
YHR071W	34.3062	-1.83484	0.430521	-4.2619	2.02699e-05	0.000913544
YGL117W	36.7709	-1.93223	0.479691	-4.02807	5.62365e-05	0.00197318
YER175C	83.4782	-1.95502	0.464511	-4.20877	2.56769e-05	0.00108257
YMR120C	1065.32	-2.00164	0.636539	-3.14457	0.0016633	0.025974
YEL009C	132.776	-2.03501	0.341247	-5.96345	2.46973e-09	3.68908e-07
YPL081W	707.44	-2.32744	0.328712	-7.08048	1.43653e-12	3.95272e-10
YBR145W	253.921	-2.40839	0.752554	-3.20029	0.00137292	0.0234562
YCL030C	1737.95	-2.61434	0.509213	-5.13409	2.83507e-07	2.3906e-05
YJL153C	258.364	-2.76352	0.309074	-8.9413	3.84605e-19	4.02143e-16
YLR367W	1011.3	-2.89817	0.149306	-19.411	6.2281e-84	1.62803e-80
YOL058W	768.129	-3.1936	0.37628	-8.48729	2.11508e-17	1.22863e-14
YGL255W	931.507	-3.28735	1.00929	-3.25708	0.00112564	0.0203628
YOL154W	17.3651	-3.68244	0.960524	-3.83378	0.000126188	0.00372718
YBR093C	246.573	-5.06602	1.19518	-4.2387	2.24813e-05	0.000990599
YPL226W	1518.15	-6.03031	0.275274	-21.9065	2.2506e-106	1.17661e-102
YML123C	729.966	-6.19719	1.2629	-4.90709	9.24374e-07	6.62004e-05

## Sheet: GO RNA-Seq up 
biological process
Analysis Type:	PANTHER Overrepresentation Test (Released 20190606)
Annotation Version and Release Date:	GO Ontology database Released 2019-02-02
Analyzed List:	upload_1 (Saccharomyces cerevisiae)
Reference List:	Saccharomyces cerevisiae (all genes in database)
Test Type:	FISHER
Correction:	FDR
GO biological process complete	Saccharomyces cerevisiae - REFLIST (6049)	upload_1 (27)	upload_1 (expected)	upload_1 (over/under)	upload_1 (fold Enrichment)	upload_1 (raw P-value)	upload_1 (FDR)
mitochondrial electron transport, ubiquinol to cytochrome c (GO:0006122)	11	3	.05	+	61.10	2.76E-05	7.73E-03
ATP biosynthetic process (GO:0006754)	20	4	.09	+	44.81	3.09E-06	5.49E-03
ATP synthesis coupled proton transport (GO:0015986)	20	4	.09	+	44.81	3.09E-06	4.12E-03
energy coupled proton transport, down electrochemical gradient (GO:0015985)	20	4	.09	+	44.81	3.09E-06	3.30E-03
purine ribonucleoside triphosphate biosynthetic process (GO:0009206)	24	4	.11	+	37.34	5.89E-06	5.23E-03
purine ribonucleoside triphosphate metabolic process (GO:0009205)	24	4	.11	+	37.34	5.89E-06	4.48E-03
purine nucleoside triphosphate biosynthetic process (GO:0009145)	24	4	.11	+	37.34	5.89E-06	3.92E-03
purine nucleoside triphosphate metabolic process (GO:0009144)	26	4	.12	+	34.47	7.83E-06	4.17E-03
ribonucleoside triphosphate biosynthetic process (GO:0009201)	29	4	.13	+	30.90	1.16E-05	5.15E-03
ribonucleoside triphosphate metabolic process (GO:0009199)	29	4	.13	+	30.90	1.16E-05	4.75E-03
oxidative phosphorylation (GO:0006119)	37	5	.17	+	30.28	8.91E-07	2.37E-03
nucleoside triphosphate biosynthetic process (GO:0009142)	33	4	.15	+	27.16	1.85E-05	6.57E-03
mitochondrial ATP synthesis coupled electron transport (GO:0042775)	35	4	.16	+	25.60	2.29E-05	7.62E-03
ATP synthesis coupled electron transport (GO:0042773)	35	4	.16	+	25.60	2.29E-05	7.17E-03
ATP hydrolysis coupled cation transmembrane transport (GO:0099132)	36	4	.16	+	24.89	2.53E-05	7.50E-03
nucleoside triphosphate metabolic process (GO:0009141)	38	4	.17	+	23.58	3.09E-05	8.22E-03
ATP metabolic process (GO:0046034)	89	9	.40	+	22.66	1.88E-10	1.00E-06
respiratory electron transport chain (GO:0022904)	45	4	.20	+	19.91	5.72E-05	1.45E-02
electron transport chain (GO:0022900)	71	5	.32	+	15.78	1.75E-05	6.64E-03
purine ribonucleotide biosynthetic process (GO:0009152)	59	4	.26	+	15.19	1.54E-04	3.42E-02
purine nucleotide biosynthetic process (GO:0006164)	67	4	.30	+	13.38	2.45E-04	4.84E-02
proton transmembrane transport (GO:1902600)	103	6	.46	+	13.05	6.32E-06	3.74E-03
monovalent inorganic cation transport (GO:0015672)	114	6	.51	+	11.79	1.10E-05	5.35E-03
inorganic cation transmembrane transport (GO:0098662)	155	6	.69	+	8.67	5.88E-05	1.42E-02
inorganic ion transmembrane transport (GO:0098660)	173	6	.77	+	7.77	1.06E-04	2.46E-02
cation transmembrane transport (GO:0098655)	196	6	.87	+	6.86	2.07E-04	4.24E-02
mitochondrion organization (GO:0007005)	271	7	1.21	+	5.79	1.57E-04	3.34E-02
molecular function
Analysis Type:	PANTHER Overrepresentation Test (Released 20190606)
Annotation Version and Release Date:	GO Ontology database Released 2019-02-02
Analyzed List:	upload_1 (Saccharomyces cerevisiae)
Reference List:	Saccharomyces cerevisiae (all genes in database)
Test Type:	FISHER
Correction:	FDR
GO molecular function complete	Saccharomyces cerevisiae - REFLIST (6049)	upload_1 (27)	upload_1 (expected)	upload_1 (over/under)	upload_1 (fold Enrichment)	upload_1 (raw P-value)	upload_1 (FDR)
oxidoreductase activity, acting on diphenols and related substances as donors, cytochrome as acceptor (GO:0016681)	9	3	.04	+	74.68	1.68E-05	7.02E-03
oxidoreductase activity, acting on diphenols and related substances as donors (GO:0016679)	9	3	.04	+	74.68	1.68E-05	6.02E-03
ubiquinol-cytochrome-c reductase activity (GO:0008121)	9	3	.04	+	74.68	1.68E-05	5.27E-03
proton-transporting ATP synthase activity, rotational mechanism (GO:0046933)	17	4	.08	+	52.71	1.76E-06	4.42E-03
ATPase activity, coupled to transmembrane movement of ions, rotational mechanism (GO:0044769)	31	4	.14	+	28.91	1.47E-05	7.41E-03
cation-transporting ATPase activity (GO:0019829)	40	4	.18	+	22.40	3.72E-05	9.35E-03
active ion transmembrane transporter activity (GO:0022853)	45	4	.20	+	19.91	5.72E-05	1.20E-02
ATPase coupled ion transmembrane transporter activity (GO:0042625)	45	4	.20	+	19.91	5.72E-05	1.11E-02
electron transfer activity (GO:0009055)	60	5	.27	+	18.67	8.07E-06	6.76E-03
primary active transmembrane transporter activity (GO:0015399)	78	5	.35	+	14.36	2.69E-05	7.50E-03
proton transmembrane transporter activity (GO:0015078)	103	6	.46	+	13.05	6.32E-06	7.95E-03
ATPase activity, coupled to transmembrane movement of substances (GO:0042626)	69	4	.31	+	12.99	2.73E-04	4.57E-02
monovalent inorganic cation transmembrane transporter activity (GO:0015077)	111	6	.50	+	12.11	9.54E-06	5.99E-03
inorganic cation transmembrane transporter activity (GO:0022890)	152	6	.68	+	8.84	5.29E-05	1.21E-02
cation transmembrane transporter activity (GO:0008324)	195	6	.87	+	6.89	2.01E-04	3.61E-02
cellular component
Analysis Type:	PANTHER Overrepresentation Test (Released 20190606)
Annotation Version and Release Date:	GO Ontology database Released 2019-02-02
Analyzed List:	upload_1 (Saccharomyces cerevisiae)
Reference List:	Saccharomyces cerevisiae (all genes in database)
Test Type:	FISHER
Correction:	FDR
GO cellular component complete	Saccharomyces cerevisiae - REFLIST (6049)	upload_1 (27)	upload_1 (expected)	upload_1 (over/under)	upload_1 (fold Enrichment)	upload_1 (raw P-value)	upload_1 (FDR)
mitochondrial proton-transporting ATP synthase complex, coupling factor F(o) (GO:0000276)	13	4	.06	+	68.93	7.08E-07	3.86E-04
proton-transporting ATP synthase complex, coupling factor F(o) (GO:0045263)	13	4	.06	+	68.93	7.08E-07	2.58E-04
mitochondrial respiratory chain complex III (GO:0005750)	10	3	.04	+	67.21	2.17E-05	1.70E-03
respiratory chain complex III (GO:0045275)	10	3	.04	+	67.21	2.17E-05	1.58E-03
mitochondrial proton-transporting ATP synthase complex (GO:0005753)	18	4	.08	+	49.79	2.14E-06	3.34E-04
proton-transporting ATP synthase complex (GO:0045259)	18	4	.08	+	49.79	2.14E-06	2.92E-04
proton-transporting two-sector ATPase complex, proton-transporting domain (GO:0033177)	20	4	.09	+	44.81	3.09E-06	3.38E-04
cytochrome complex (GO:0070069)	21	3	.09	+	32.01	1.49E-04	8.56E-03
proton-transporting two-sector ATPase complex (GO:0016469)	33	4	.15	+	27.16	1.85E-05	1.55E-03
respiratory chain complex (GO:0098803)	29	3	.13	+	23.18	3.56E-04	1.95E-02
mitochondrial respirasome (GO:0005746)	32	3	.14	+	21.00	4.66E-04	2.31E-02
inner mitochondrial membrane protein complex (GO:0098800)	82	7	.37	+	19.13	7.98E-08	8.71E-05
respirasome (GO:0070469)	37	3	.17	+	18.17	6.93E-04	3.15E-02
oxidoreductase complex (GO:1990204)	41	3	.18	+	16.39	9.18E-04	4.01E-02
mitochondrial membrane part (GO:0044455)	181	8	.81	+	9.90	1.01E-06	2.76E-04
mitochondrial inner membrane (GO:0005743)	264	9	1.18	+	7.64	1.50E-06	3.28E-04
mitochondrial protein complex (GO:0098798)	210	7	.94	+	7.47	3.25E-05	1.97E-03
organelle inner membrane (GO:0019866)	276	9	1.23	+	7.31	2.15E-06	2.61E-04
mitochondrial membrane (GO:0031966)	412	10	1.84	+	5.44	6.77E-06	6.72E-04
mitochondrial envelope (GO:0005740)	456	11	2.04	+	5.40	2.07E-06	3.76E-04
membrane protein complex (GO:0098796)	318	7	1.42	+	4.93	4.12E-04	2.14E-02
mitochondrial part (GO:0044429)	646	12	2.88	+	4.16	8.80E-06	8.01E-04
envelope (GO:0031975)	606	11	2.70	+	4.07	3.08E-05	2.11E-03
organelle envelope (GO:0031967)	606	11	2.70	+	4.07	3.08E-05	1.98E-03
mitochondrion (GO:0005739)	1163	13	5.19	+	2.50	6.67E-04	3.16E-02

## Sheet: GO RNA-Seq down
biological process
Analysis Type:	PANTHER Overrepresentation Test (Released 20190606)
Annotation Version and Release Date:	GO Ontology database Released 2019-02-02
Analyzed List:	upload_1 (Saccharomyces cerevisiae)
Reference List:	Saccharomyces cerevisiae (all genes in database)
Test Type:	FISHER
Correction:	FDR
GO biological process complete	Saccharomyces cerevisiae - REFLIST (6049)	upload_1 (39)	upload_1 (expected)	upload_1 (over/under)	upload_1 (fold Enrichment)	upload_1 (raw P-value)	upload_1 (FDR)
urea cycle (GO:0000050)	2	2	.01	+	> 100	2.38E-04	3.84E-02
ethanol biosynthetic process (GO:0006115)	2	2	.01	+	> 100	2.38E-04	3.73E-02
primary alcohol biosynthetic process (GO:0034309)	2	2	.01	+	> 100	2.38E-04	3.62E-02
ethanol biosynthetic process involved in glucose fermentation to ethanol (GO:0043458)	2	2	.01	+	> 100	2.38E-04	3.52E-02
arginine biosynthetic process (GO:0006526)	10	3	.06	+	46.53	6.65E-05	1.97E-02
NADH oxidation (GO:0006116)	10	3	.06	+	46.53	6.65E-05	1.87E-02
amino acid catabolic process via Ehrlich pathway (GO:0000955)	11	3	.07	+	42.30	8.43E-05	2.04E-02
amino acid catabolic process to alcohol via Ehrlich pathway (GO:0000947)	11	3	.07	+	42.30	8.43E-05	1.95E-02
arginine metabolic process (GO:0006525)	17	4	.11	+	36.49	7.96E-06	3.86E-03
NADH metabolic process (GO:0006734)	14	3	.09	+	33.24	1.55E-04	3.18E-02
ethanol metabolic process (GO:0006067)	14	3	.09	+	33.24	1.55E-04	3.07E-02
primary alcohol metabolic process (GO:0034308)	15	3	.10	+	31.02	1.86E-04	3.53E-02
NAD metabolic process (GO:0019674)	17	3	.11	+	27.37	2.57E-04	3.70E-02
glutamine family amino acid biosynthetic process (GO:0009084)	27	4	.17	+	22.98	4.00E-05	1.42E-02
antibiotic metabolic process (GO:0016999)	33	4	.21	+	18.80	8.16E-05	2.07E-02
cellular amino acid catabolic process (GO:0009063)	56	6	.36	+	16.62	2.19E-06	1.30E-03
alcohol biosynthetic process (GO:0046165)	53	5	.34	+	14.63	2.96E-05	1.13E-02
carboxylic acid catabolic process (GO:0046395)	87	7	.56	+	12.48	1.72E-06	1.31E-03
organic acid catabolic process (GO:0016054)	88	7	.57	+	12.34	1.85E-06	1.23E-03
glutamine family amino acid metabolic process (GO:0009064)	64	5	.41	+	12.12	6.90E-05	1.84E-02
organic hydroxy compound biosynthetic process (GO:1901617)	81	6	.52	+	11.49	1.60E-05	7.10E-03
small molecule catabolic process (GO:0044282)	146	8	.94	+	8.50	4.42E-06	2.35E-03
alpha-amino acid biosynthetic process (GO:1901607)	124	6	.80	+	7.50	1.55E-04	3.29E-02
cellular amino acid biosynthetic process (GO:0008652)	132	6	.85	+	7.05	2.14E-04	3.81E-02
cellular amino acid metabolic process (GO:0006520)	253	11	1.63	+	6.74	4.71E-07	6.27E-04
organic hydroxy compound metabolic process (GO:1901615)	140	6	.90	+	6.65	2.91E-04	4.09E-02
alpha-amino acid metabolic process (GO:1901605)	190	8	1.22	+	6.53	2.81E-05	1.15E-02
organic acid biosynthetic process (GO:0016053)	192	7	1.24	+	5.65	2.27E-04	3.90E-02
carboxylic acid biosynthetic process (GO:0046394)	192	7	1.24	+	5.65	2.27E-04	3.77E-02
small molecule biosynthetic process (GO:0044283)	331	12	2.13	+	5.62	8.29E-07	8.84E-04
oxoacid metabolic process (GO:0043436)	418	15	2.69	+	5.57	2.44E-08	6.50E-05
organic acid metabolic process (GO:0006082)	420	15	2.71	+	5.54	2.60E-08	4.61E-05
carboxylic acid metabolic process (GO:0019752)	400	13	2.58	+	5.04	8.53E-07	7.58E-04
small molecule metabolic process (GO:0044281)	713	21	4.60	+	4.57	2.89E-10	1.54E-06
organonitrogen compound biosynthetic process (GO:1901566)	874	15	5.63	+	2.66	2.10E-04	3.86E-02
organic substance biosynthetic process (GO:1901576)	1516	22	9.77	+	2.25	4.33E-05	1.44E-02
biosynthetic process (GO:0009058)	1533	22	9.88	+	2.23	4.82E-05	1.51E-02
cellular biosynthetic process (GO:0044249)	1470	21	9.48	+	2.22	9.13E-05	2.03E-02
molecular function	Non
cellular component	Non

## Sheet: GO Ribo-Seq up
biological process	None
molecular function	None
cellular component	None

## Sheet: GO Ribo-Seq down
biological process
Analysis Type:	PANTHER Overrepresentation Test (Released 20190606)
Annotation Version and Release Date:	GO Ontology database Released 2019-02-02
Analyzed List:	upload_1 (Saccharomyces cerevisiae)
Reference List:	Saccharomyces cerevisiae (all genes in database)
Test Type:	FISHER
Correction:	FDR
GO biological process complete	Saccharomyces cerevisiae - REFLIST (6049)	upload_1 (44)	upload_1 (expected)	upload_1 (over/under)	upload_1 (fold Enrichment)	upload_1 (raw P-value)	upload_1 (FDR)
ethanol biosynthetic process (GO:0006115)	2	2	.01	+	> 100	3.03E-04	4.36E-02
primary alcohol biosynthetic process (GO:0034309)	2	2	.01	+	> 100	3.03E-04	4.25E-02
ethanol biosynthetic process involved in glucose fermentation to ethanol (GO:0043458)	2	2	.01	+	> 100	3.03E-04	4.14E-02
amino acid catabolic process via Ehrlich pathway (GO:0000955)	11	4	.08	+	49.99	3.05E-06	1.25E-03
amino acid catabolic process to alcohol via Ehrlich pathway (GO:0000947)	11	4	.08	+	49.99	3.05E-06	1.16E-03
arginine biosynthetic process (GO:0006526)	10	3	.07	+	41.24	9.56E-05	1.82E-02
NADH oxidation (GO:0006116)	10	3	.07	+	41.24	9.56E-05	1.76E-02
arginine metabolic process (GO:0006525)	17	4	.12	+	32.35	1.29E-05	3.45E-03
IMP metabolic process (GO:0046040)	13	3	.09	+	31.73	1.84E-04	3.17E-02
NADH metabolic process (GO:0006734)	14	3	.10	+	29.46	2.23E-04	3.71E-02
fermentation (GO:0006113)	14	3	.10	+	29.46	2.23E-04	3.60E-02
ethanol metabolic process (GO:0006067)	14	3	.10	+	29.46	2.23E-04	3.49E-02
primary alcohol metabolic process (GO:0034308)	15	3	.11	+	27.50	2.66E-04	3.93E-02
NAD metabolic process (GO:0019674)	17	3	.12	+	24.26	3.68E-04	4.90E-02
aromatic amino acid family biosynthetic process (GO:0009073)	25	4	.18	+	22.00	4.93E-05	1.09E-02
alcohol biosynthetic process (GO:0046165)	53	7	.39	+	18.16	1.81E-07	1.20E-04
aromatic amino acid family metabolic process (GO:0009072)	40	5	.29	+	17.18	1.53E-05	3.89E-03
cellular amino acid catabolic process (GO:0009063)	56	6	.41	+	14.73	4.53E-06	1.51E-03
organic hydroxy compound biosynthetic process (GO:1901617)	81	7	.59	+	11.88	2.56E-06	1.14E-03
cellular amino acid biosynthetic process (GO:0008652)	132	10	.96	+	10.41	4.34E-08	3.30E-05
alcohol metabolic process (GO:0006066)	95	7	.69	+	10.13	6.91E-06	2.16E-03
carboxylic acid catabolic process (GO:0046395)	87	6	.63	+	9.48	4.76E-05	1.10E-02
organic acid catabolic process (GO:0016054)	88	6	.64	+	9.37	5.05E-05	1.08E-02
alpha-amino acid biosynthetic process (GO:1901607)	124	8	.90	+	8.87	3.61E-06	1.28E-03
cellular amino acid metabolic process (GO:0006520)	253	16	1.84	+	8.69	1.83E-11	2.44E-08
alpha-amino acid metabolic process (GO:1901605)	190	10	1.38	+	7.24	1.09E-06	6.43E-04
organic acid biosynthetic process (GO:0016053)	192	10	1.40	+	7.16	1.19E-06	6.34E-04
carboxylic acid biosynthetic process (GO:0046394)	192	10	1.40	+	7.16	1.19E-06	5.77E-04
small molecule biosynthetic process (GO:0044283)	331	17	2.41	+	7.06	8.30E-11	8.85E-08
organic hydroxy compound metabolic process (GO:1901615)	140	7	1.02	+	6.87	7.48E-05	1.48E-02
small molecule catabolic process (GO:0044282)	146	7	1.06	+	6.59	9.64E-05	1.71E-02
oxoacid metabolic process (GO:0043436)	418	20	3.04	+	6.58	3.12E-12	8.32E-09
organic acid metabolic process (GO:0006082)	420	20	3.06	+	6.55	3.40E-12	6.04E-09
carboxylic acid metabolic process (GO:0019752)	400	18	2.91	+	6.19	1.55E-10	1.37E-07
small molecule metabolic process (GO:0044281)	713	26	5.19	+	5.01	1.21E-13	6.45E-10
organonitrogen compound biosynthetic process (GO:1901566)	874	18	6.36	+	2.83	1.91E-05	4.63E-03
organic substance biosynthetic process (GO:1901576)	1516	25	11.03	+	2.27	1.05E-05	3.11E-03
biosynthetic process (GO:0009058)	1533	25	11.15	+	2.24	1.20E-05	3.36E-03
cellular biosynthetic process (GO:0044249)	1470	23	10.69	+	2.15	6.78E-05	1.39E-02
organonitrogen compound metabolic process (GO:1901564)	1909	26	13.89	+	1.87	2.35E-04	3.57E-02
molecular function
Analysis Type:	PANTHER Overrepresentation Test (Released 20190606)
Annotation Version and Release Date:	GO Ontology database Released 2019-02-02
Analyzed List:	upload_1 (Saccharomyces cerevisiae)
Reference List:	Saccharomyces cerevisiae (all genes in database)
Test Type:	FISHER
Correction:	FDR
GO molecular function complete	Saccharomyces cerevisiae - REFLIST (6049)	upload_1 (44)	upload_1 (expected)	upload_1 (over/under)	upload_1 (fold Enrichment)	upload_1 (raw P-value)	upload_1 (FDR)
alcohol dehydrogenase (NAD) activity (GO:0004022)	7	4	.05	+	78.56	7.53E-07	1.89E-03
ligase activity, forming carbon-nitrogen bonds (GO:0016879)	44	5	.32	+	15.62	2.34E-05	2.94E-02
oxidoreductase activity, acting on the CH-OH group of donors, NAD or NADP as acceptor (GO:0016616)	80	6	.58	+	10.31	3.05E-05	2.55E-02
oxidoreductase activity, acting on CH-OH group of donors (GO:0016614)	84	6	.61	+	9.82	3.95E-05	2.48E-02
cellular component
Analysis Type:	PANTHER Overrepresentation Test (Released 20190606)
Annotation Version and Release Date:	GO Ontology database Released 2019-02-02
Analyzed List:	upload_1 (Saccharomyces cerevisiae)
Reference List:	Saccharomyces cerevisiae (all genes in database)
Test Type:	FISHER
Correction:	FDR
GO cellular component complete	Saccharomyces cerevisiae - REFLIST (6049)	upload_1 (44)	upload_1 (expected)	upload_1 (over/under)	upload_1 (fold Enrichment)	upload_1 (raw P-value)	upload_1 (FDR)
intracellular organelle part (GO:0044446)	3052	9	22.20	-	.41	5.78E-05	3.16E-02
organelle part (GO:0044422)	3061	9	22.27	-	.40	5.56E-05	6.08E-02
